# Supplementary material for: Next Generation Cytogenetics in Myeloid Hematological Neoplasms: Detection of CNVs and Translocations
Source: Cancers (Basel). 2021 Jun 15;13(12):3001. doi: 10.3390/cancers13123001 (PMC8232573; doi:10.3390/cancers13123001)
Supplement: Supplementary file 1 [file cancers-13-03001-s001.zip]

Archive with 3 entries (3 files):
- cancers-1204988_Supplementary_Publish.pdf
- Supplementary table 2.xlsx
- Supplementary table 4.xlsx
