# Supplementary material for: Next Generation Cytogenetics in Myeloid Hematological Neoplasms: Detection of CNVs and Translocations
Source: Cancers (Basel). 2021 Jun 15;13(12):3001. doi: 10.3390/cancers13123001 (PMC8232573; doi:10.3390/cancers13123001)
Supplement: Supplementary file 1 [file cancers-13-03001-s001.zip › Supplementary table 2.xlsx]

## Sheet: results_3.1
Chromosome	StartPosition	EndPosition	Width	MedianCoverage	LowerCI	UpperCI
chr1	36466044	36466827	784	635.713	590.322	646.653
chr1	36467231	36467311	81	432.305	407.875	444.67
chr1	36467559	36467651	93	542.76	516.901	563.214
chr1	36467823	36467962	140	489.589	463.839	510.032
chr1	36472239	36472391	153	460.509	422.503	467.208
chr1	36472518	36472686	169	398.983	365.994	406.051
chr1	36473436	36473622	187	489.223	464.039	508.161
chr1	43338543	43338720	178	548.56	508.805	558.608
chr1	43339272	43339569	298	440.528	415.7	452.297
chr1	43339965	43340126	162	549.107	527.054	574.671
chr1	43340388	43340513	126	426.985	405.183	442.456
chr1	43349264	43349359	96	470.573	436.396	487.67
chr1	43352519	43352772	254	403.689	385.445	422.846
chr1	110342269	110345539	3271	409.878	380.72	414.599
chr1	110345650	110346308	659	348.025	324.985	352.544
chr1	114713801	114713978	178	318.934	303.635	330.858
chr1	114716051	114716177	127	412.558	384.016	420.39
chr2	25227856	25234420	6565	525.668	498.195	541.263
chr2	25235708	25235825	118	298.934	278.834	304.832
chr2	25236937	25237005	69	213.184	199.092	222.313
chr2	25239131	25239215	85	326.708	309.78	339.377
chr2	25240303	25240450	148	405.752	383.487	420.528
chr2	25240641	25240730	90	493.82	468.786	512.23
chr2	25241563	25241707	145	527.707	495.83	543.725
chr2	25243899	25243982	84	413.716	386.427	426.374
chr2	25244156	25244338	183	537.089	500.187	551.898
chr2	25244541	25244652	112	496.955	463.434	509.919
chr2	25245254	25245332	79	360.892	342.497	375.024
chr2	25246021	25246064	44	391.396	372.792	409.746
chr2	25246161	25246309	149	338.775	319.069	351.193
chr2	25246621	25246776	156	519.494	483.842	533.631
chr2	25247052	25247158	107	552.434	510.451	556.923
chr2	25247592	25247749	158	581.694	540.343	593.479
chr2	25248038	25248252	215	408.031	380.27	418.757
chr2	197401743	197401888	146	263.831	248.648	273.752
chr2	197401986	197402130	145	312.114	292.99	318.827
chr2	197402557	197402826	270	316.087	285.97	312.213
chr2	197402950	197403035	86	179.445	174.194	193.999
chr2	197403586	197403764	179	225.212	211.866	234.574
chr2	208248370	208248660	291	377.409	353.759	382.682
chr3	10146515	10146636	122	394.583	375.158	412.785
chr3	10149788	10152220	2433	245.127	230.26	252.33
chr3	128481020	128481318	299	426.138	405.415	446.446
chr3	128481820	128481944	125	426.35	397.041	439.317
chr3	128483861	128484005	145	497.256	467.196	515.725
chr3	128485728	128486368	641	526.587	493.285	543.226
chr3	128486804	128487076	273	415.863	389.893	433.648
chr4	53377646	53377923	278	364.811	330.472	365.39
chr4	53379074	53379117	44	308.901	293.944	320.923
chr4	53379226	53379264	39	205.16	193.044	211.693
chr4	53382279	53382335	57	142.1	137.01	151.521
chr4	53383774	53383876	103	233.551	218.976	241.999
chr4	53391140	53391430	291	269.562	254.397	279.094
chr4	53391499	53399730	8232	346.603	321.579	348.903
chr4	53399840	53414615	14776	31.5702	29.1203	33.361
chr4	53414723	53425872	11150	254.136	242.166	265.111
chr4	54229098	54229415	318	417.281	383.754	418.436
chr4	54258758	54258817	60	305.122	289.995	316.857
chr4	54261096	54261412	317	342.345	322.032	350.916
chr4	54263668	54263927	260	387.978	355.569	386.503
chr4	54264920	54265049	130	360.215	343.011	372.747
chr4	54273731	54274531	801	466.007	431.934	468.334
chr4	54274626	54274841	216	454.634	429.194	466.019
chr4	54274974	54277388	2415	354.324	331.901	360.42
chr4	54723585	54723698	114	329.645	317.931	346.092
chr4	54733071	54733192	122	302.76	291.264	317.793
chr4	105146294	105146979	686	343.914	316.493	355.455
chr4	105190361	105190486	126	361.76	341.078	374.975
chr4	105233898	105237351	3454	426.609	404.576	441.118
chr4	105241340	105241429	90	219.18	207.608	229.07
chr4	105242835	105242927	93	303.733	283.743	311.374
chr4	105243571	105243778	208	460.31	420.485	459.818
chr4	105259620	105259769	150	446.027	417.379	454.61
chr4	105261760	105261848	89	204.393	192.243	212.373
chr4	105269611	105269747	137	393.061	365.119	398.482
chr4	105272565	105272918	354	332.858	307.228	336.917
chr4	105275049	105279816	4768	401.046	371.831	404.506
chr5	36876760	36877178	419	305.787	279.036	311.659
chr5	36953619	36953760	142	370.212	345.532	376.991
chr5	36955473	36955637	165	362.642	343.449	374.851
chr5	36958105	36958231	127	314.46	298.458	324.878
chr5	36961485	36961583	99	262.6	249.471	274.498
chr5	112707499	112707649	151	490.645	456.297	504.979
chr5	112754874	112755025	152	318.767	299.278	329.153
chr5	112766327	112766410	84	178.089	167.905	184.168
chr5	112767190	112767322	133	312.394	291.427	316.531
chr5	138465491	138466068	578	399.221	360.369	403.494
chr5	138466758	138469315	2558	508.265	485.459	531.067
chr5	150125578	150126520	943	529.257	491.705	538.377
chr5	150126615	150129757	3143	540.585	506.866	553.073
chr5	150129969	150130539	571	570.772	534.523	583.609
chr5	150357667	150357854	188	453.243	410.858	461.076
chr5	150361157	150361211	55	298.215	288.225	317.416
chr5	150364114	150364252	139	363.86	342.98	380.4
chr5	150367845	150367917	73	276.084	259.494	288.944
chr5	150368717	150368902	186	488.182	453.588	496.72
chr5	151742317	151746449	4133	433.657	402.315	438.691
chr5	151751705	151751779	75	342.618	325.503	360.479
chr5	151752297	151752426	130	490.626	459.2	502.492
chr5	171410528	171410883	356	259.747	241.746	264.556
chr5	177511578	177511927	350	537.114	506.606	558.693
chr5	177512097	177512206	110	573.334	528.894	583.905
chr5	177512323	177512393	71	586.411	544.098	602.404
chr5	177512497	177512645	149	495.903	466.878	512.015
chr5	177512781	177512876	96	517.915	487.63	534.26
chr5	177513012	177513082	71	483.438	441.131	486.565
chr5	177513354	177513484	131	491.144	455.518	501.267
chr5	177513686	177513847	162	578.579	535.605	596.601
chr5	177514702	177514837	136	539.361	509.423	562.902
chr5	177514917	177515069	153	536.41	500.129	550.025
chr5	177515187	177515258	72	472.772	443.514	486.227
chr5	177515686	177515821	136	454.39	417.488	455.93
chr5	177515930	177515989	60	400.204	376.072	413.029
chr5	177516120	177516193	74	427.39	397.235	437.026
chr5	177516289	177516447	159	526.317	496.995	547.176
chr5	177516726	177516835	110	497.843	452.439	503.833
chr5	177516920	177517469	550	532.922	500.81	552.398
chr6	18226243	18236452	10210	0.85027	0.661993	0.982258
chr7	50319049	50319101	53	203.283	196.201	218.909
chr7	50327639	50327757	119	460.608	433.532	475.992
chr7	50376534	50376793	260	311.96	299.849	327.493
chr7	50382541	50382707	167	459.786	436.328	484.402
chr7	50387346	50387470	125	349.146	336.028	369.612
chr7	50391730	50391863	134	215.547	206.837	230.305
chr7	50399919	50405101	5183	493.662	471.215	514.281
chr7	92671427	92671535	109	373.219	356.311	391.966
chr7	92725627	92725793	167	312.192	291.972	322.755
chr7	92774697	92774831	135	264.291	251.511	278.502
chr7	92833092	92833690	599	423.363	394.09	439.05
chr7	92833874	92833917	44	325.363	299.195	332.819
chr7	99666953	99667065	113	311.76	295.276	324.612
chr7	99672581	99672679	99	337.44	319.974	353.468
chr7	99674534	99674585	52	222.262	208.58	230.207
chr7	99676116	99676208	93	305.807	280.534	309.999
chr7	99679827	99679996	170	428.115	405.467	445.394
chr7	116524786	116525092	307	493.123	458.942	509.914
chr7	116526526	116526689	164	341.077	331.203	369.767
chr7	116558947	116561176	2230	474.834	448.47	490.778
chr7	148807386	148807706	321	304.432	284.401	313.223
chr7	148809072	148809155	84	268.424	243.798	267.512
chr7	148809311	148809390	80	245.759	229.227	253.407
chr7	148810334	148810414	81	178.168	170.269	190
chr7	148811626	148811720	95	243.426	224.974	248.158
chr7	148813960	148814137	178	392.72	369.834	404.795
chr7	148814915	148815039	125	177.648	166.942	185.593
chr7	148815507	148815546	40	118.539	117.526	132.704
chr7	148816685	148816778	94	387.08	366.97	405.507
chr7	148817223	148817391	169	298.105	281.659	309.64
chr7	148817878	148818117	240	367.314	336.014	368.243
chr7	148819597	148819687	91	223.399	208.691	231.494
chr7	148826455	148826632	178	357.513	333.842	366.712
chr7	148827165	148827266	102	298.004	272.347	298.758
chr7	148828741	148828880	140	246.289	231.042	256.549
chr7	148829729	148829848	120	209.598	196.971	218.236
chr7	148832635	148832750	116	182.645	171.867	190.739
chr7	148846471	148846598	128	285.925	267.234	293.668
chr7	148847183	148847305	123	320.109	299.776	329.565
chr7	148884165	148884278	114	252.245	223.212	254.25
chr8	17986088	17989859	3772	294.96	275.263	301.241
chr8	17991701	17993483	1783	1	0.926872	1.27755
chr8	17993620	18006263	12644	109.282	102.205	114.236
chr8	18014841	18025361	10521	404.649	379.67	413.667
chr8	31639387	31639431	45	311.207	288.315	324.427
chr8	32595829	32596005	177	247.888	225.718	247.305
chr8	32605563	32605683	121	296.602	279.426	305.499
chr8	32614515	32614564	50	185.32	174.462	195.694
chr8	32727950	32728078	129	325.093	308.625	337.785
chr8	32742676	32742733	58	280.736	265.155	295.879
chr8	32749562	32749584	23	324.188	316.583	353.673
chr8	38418374	38419533	1160	455.681	420.849	458.868
chr8	70055301	70055401	101	321.816	305.215	337.196
chr8	70058641	70058842	202	410.147	385.093	420.317
chr8	70066236	70066505	270	375.954	344.496	377.385
chr8	70068231	70068387	157	409.433	387.981	425.269
chr8	70068480	70068532	53	263.054	244.94	267.617
chr8	70069162	70069884	723	611.498	567.402	623.474
chr8	70071151	70071327	177	315.056	287.547	323.904
chr8	89971174	89971290	117	192.944	183.825	204.172
chr8	89978221	89978323	103	192.733	183.314	202.962
chr8	89980735	89980893	159	258.346	242.354	268.033
chr8	89981376	89981523	148	229.601	221.574	247.332
chr8	89982723	89982855	133	239.542	226.269	251.646
chr8	89984526	89984716	191	421.683	382.493	427.346
chr8	92017364	92102857	85494	386.74	361.496	393.665
chr8	127735435	127736623	1189	442.285	414.278	454.578
chr8	127738249	127739019	771	560.563	512.709	566.603
chr8	127740399	127740477	79	320.018	302.848	332.842
chr8	142914265	142914418	154	454.052	435.939	480.156
chr8	142914706	142914908	203	473.08	438.462	483.222
chr8	142915047	142915245	199	567.378	520.934	576.367
chr8	142917060	142917214	155	508.808	476.58	525.637
chr8	142917603	142917843	241	516.16	477.934	529.07
chr9	5055670	5055788	119	192.587	177.314	196.23
chr9	5069926	5070052	127	210.553	201.936	223.353
chr9	5072493	5072626	134	224.573	211.395	231.532
chr9	5073699	5073785	87	201.648	189.415	210.04
chr9	5077454	5077580	127	130.535	124.89	139.625
chr9	130714456	130854064	139609	215.597	201.094	218.789
chr9	130854238	130854801	564	346.878	323.428	352.14
chr9	130862764	130863035	272	397.504	376.401	412.27
chr9	130872130	130872213	84	369.019	351.08	383.075
chr9	130872861	130873037	177	486.444	459.476	501.495
chr9	130874869	130875052	184	507.164	473.714	516.825
chr9	130878416	130878567	152	430.915	404.946	441.952
chr9	130880069	130880157	89	382.401	352.276	383.208
chr9	130880501	130880664	164	549.732	522.063	569.853
chr9	130883970	130885683	1714	579.66	542.839	597.018
chr10	27004299	27005723	1425	265.705	245.602	268.074
chr10	27006918	27006962	45	134.842	130.582	149.902
chr10	27012883	27013110	228	352.398	329.673	359.679
chr10	27014495	27014711	217	137.556	137.875	156.446
chr10	27017503	27017792	290	201.414	192.977	214.467
chr10	27022559	27022687	129	63.4673	65.8132	79.3596
chr10	27024448	27024559	112	23.7801	27.1025	36.3576
chr10	27028853	27028945	93	106.221	107.758	125.531
chr10	27029287	27029356	70	160.373	151.806	170.441
chr10	27033226	27033377	152	194.511	184.174	202.078
chr10	27034797	27035752	956	429.317	399.824	435.612
chr10	27037187	27037323	137	215.57	202.219	221.587
chr10	27037872	27038054	183	149.804	142.377	159.883
chr10	27039966	27040178	213	190.254	181.948	204.328
chr10	27043427	27043567	141	291.985	277.367	301.998
chr10	27044158	27044190	33	25.0417	25.3511	31.8951
chr10	27046354	27046523	170	246.091	232.407	252.43
chr10	27048802	27048979	178	146.385	147.027	166.975
chr10	27053321	27053390	70	115.766	112.584	127.065
chr10	27060346	27060417	72	206.07	192.787	213.504
chr10	27060513	27060540	28	163.568	153.029	170.107
chr10	27061145	27061242	98	230.884	215.302	236.564
chr10	27063989	27064081	93	189.742	177.861	197.386
chr10	27066488	27066548	61	141.455	135.439	150.84
chr10	27067158	27067286	129	212.258	206.956	231.057
chr10	27077339	27077540	202	355.77	333.629	361.326
chr10	27077634	27077693	60	153.898	144.204	157.729
chr10	27079090	27079161	72	180.118	170.64	188.41
chr10	27082804	27082833	30	85.6307	80.638	89.8377
chr10	27086540	27086609	70	109.336	109.518	125.838
chr10	27092407	27092512	106	138.914	133.798	151.115
chr10	27093350	27093522	173	336.169	313.771	341.302
chr10	27093686	27093799	114	390.653	367.266	400.993
chr10	27100086	27100498	413	460.824	424.688	469.21
chr11	32391973	32392064	92	338.547	323.217	353.776
chr11	32392667	32392755	89	309.173	285.525	314.133
chr11	32396258	32396407	150	429.142	392.829	428.48
chr11	118436491	118436944	454	231.353	211.489	241.223
chr11	118468776	118468844	69	244.448	232.385	255.154
chr11	118471663	118474315	2653	495.045	461.296	501.348
chr11	118476806	118476982	177	444.795	415.574	453.999
chr11	118477968	118478201	234	330.945	311.041	338.002
chr11	118480175	118491928	11754	238.337	223.892	244.549
chr11	118493058	118493230	173	373.511	354.287	385.594
chr11	118494289	118494398	110	213.004	202.241	224.416
chr11	118494695	118494767	73	182.192	177.31	197.394
chr11	118495701	118495893	193	325.768	307.942	336.028
chr11	118496262	118501147	4886	351.969	333.301	361.482
chr11	118501673	118501857	185	387.461	363.129	395.749
chr11	118502399	118506646	4248	537.071	505.517	549.852
chr11	118507530	118507609	80	299.786	287.312	314.931
chr11	118509137	118509200	64	183.509	170.914	188.124
chr11	118509949	118510118	170	309.699	291.037	317.056
chr11	118511952	118512025	74	246.009	230.959	253.283
chr11	118519619	118519792	174	471.993	448.526	488.465
chr11	118519958	118520064	107	345.312	333.764	366.059
chr11	118520803	118520885	83	262.892	249.261	273.109
chr11	118521289	118521417	129	441.057	412.579	450.036
chr11	118521898	118526832	4935	535.718	504.795	547.774
chr11	119273869	119274024	156	336.805	314.439	342.439
chr11	119274833	119274953	121	346.283	332.554	365.247
chr11	119278167	119278297	131	314.61	294.197	322.2
chr11	119278511	119278713	203	489.371	452.298	495.115
chr11	119284970	119285100	131	371.416	346.939	377.732
chr11	119285190	119285566	377	479.892	446.069	485.744
chr11	124919245	124920677	1433	595.966	555.145	604.58
chr11	130159563	130160060	498	326.217	298.171	335.887
chr11	130188115	130188273	159	521.149	483.761	533.479
chr11	130188531	130188657	127	495.229	464.957	511.761
chr11	130188870	130188939	70	469.895	437.322	480.962
chr11	130189740	130189896	157	525.787	494.504	548.55
chr12	11649855	11650160	306	288.753	262.779	293.139
chr12	11752451	11752579	129	350.256	328.16	360.442
chr12	11839141	11839304	164	436.053	414.197	456.82
chr12	11853428	11853561	134	330.696	309.693	341.633
chr12	11869425	11869969	545	559.338	537.286	589.608
chr12	11884446	11884587	142	333.066	315.588	349.071
chr12	11885927	11886026	100	271.574	254.954	280.122
chr12	11890942	11895402	4461	496.469	461.813	502.791
chr12	13616456	13616657	202	474.951	447.23	490.037
chr12	13675746	13675859	114	330.529	307.325	335.912
chr12	13753318	13753915	598	508.582	474.052	517.937
chr12	13865799	13866226	428	497.053	464.568	505.824
chr12	13979929	13980363	435	317.315	291.555	319.434
chr12	22659015	22659154	140	254.897	237.87	260.178
chr12	25215438	25215560	123	200.752	193.162	216.219
chr12	25225615	25225773	159	311.765	292.064	319.737
chr12	25227235	25227412	178	300.679	282.46	306.412
chr12	25245275	25245395	121	235.125	220.041	241.215
chr12	112450319	112450512	194	379.41	356.69	388.696
chr12	112453196	112453387	192	367.877	350.675	382.174
chr12	112489025	112489175	151	463.304	434.744	475.959
chr13	28018468	28018589	122	367.251	342.017	373.628
chr13	28034083	28034214	132	132.634	128.329	144.901
chr15	74023409	74024857	1449	590.498	556.299	605.76
chr15	74033157	74034478	1322	578.174	538.076	583.888
chr15	90088588	90088747	160	467.876	452.523	495.443
chr16	15721052	15721422	371	472.309	444.136	483.498
chr16	15724993	15726848	1856	368.835	345.082	376.274
chr16	15727055	15732564	5510	84.1632	78.6033	88.0281
chr16	15759729	15760540	812	58.0979	54.3679	61.027
chr16	15776177	15778780	2604	445.895	415.951	452.099
chr16	15778844	15782385	3542	392.142	365.718	397.482
chr16	67082309	67098710	16402	146.909	139.099	153.125
chr17	7668403	7669690	1288	468.904	439.894	479.487
chr17	7670610	7670715	106	430.643	413.321	453.28
chr17	7673536	7673608	73	442.517	409.787	448.29
chr17	7673702	7673837	136	448.09	414.517	454.226
chr17	7674182	7674290	109	407.036	380.861	417.97
chr17	7674860	7674971	112	399.731	372.442	407.005
chr17	7675054	7675236	183	475.511	445.989	488.928
chr17	7675995	7676272	278	382.755	364.033	401.422
chr17	7676383	7676403	21	232.266	215.912	241.259
chr17	7676522	7676622	101	398.294	381.224	421.534
chr17	31094928	31095369	442	93.4179	86.3047	100.019
chr17	31155984	31156126	143	236.099	214.967	236.953
chr17	31159011	31159093	83	215.29	209.271	232.247
chr17	31163187	31163376	190	340.803	325.708	356.108
chr17	31169892	31169997	106	194.826	184.138	202.981
chr17	31181423	31181489	67	155.093	144.618	161.678
chr17	31181711	31181785	75	195.821	184.019	204.682
chr17	31182509	31182665	157	290.909	267.118	292.225
chr17	31200423	31200595	173	317.662	292.304	319.911
chr17	31201038	31201159	122	310.813	287.112	311.954
chr17	31201412	31201485	74	177.523	170.722	190.785
chr17	31206241	31206371	131	307.141	284.161	311.154
chr17	31214452	31214585	134	154.5	147.411	161.762
chr17	31219006	31219118	113	259.228	245.706	270.543
chr17	31221851	31221929	79	163.462	153.779	171.72
chr17	31223445	31223567	123	220.166	205.731	227.235
chr17	31225096	31225250	155	402.93	379.208	412.179
chr17	31226436	31226684	249	363.636	337.496	369.86
chr17	31227219	31227291	73	347.564	325.138	357.218
chr17	31227524	31227606	83	172.789	160.639	178.701
chr17	31229026	31229465	440	445.835	418.139	456.549
chr17	31229836	31229974	139	208.837	195.911	216.491
chr17	31230261	31230382	122	284.969	264.064	288.062
chr17	31230843	31230925	83	142.865	135.511	150.021
chr17	31232074	31232189	116	207.795	191.312	213.32
chr17	31232701	31232881	181	411.143	381.37	415.166
chr17	31233003	31233213	211	329.137	302.205	329.103
chr17	31235612	31235772	161	360.588	336.831	368.714
chr17	31235919	31236021	103	341.759	321.309	353.449
chr17	31248985	31249119	135	310.579	291.029	318.753
chr17	31252939	31253000	62	110.159	104.456	117.941
chr17	31258345	31258502	158	349.69	325.088	354.386
chr17	31259033	31259129	97	191.328	178.984	195.359
chr17	31260370	31260515	146	305.518	285.608	313.213
chr17	31261712	31261857	146	329.191	307.507	336.884
chr17	31265230	31265339	110	269.434	256.295	279.867
chr17	31325821	31326252	432	373.538	346.611	377.663
chr17	31327500	31327839	340	365.396	334.099	363.119
chr17	31330297	31330498	202	334.248	311.548	339.16
chr17	31334839	31335031	193	301.138	280.571	306.425
chr17	31336334	31336473	140	261.708	246.902	269.36
chr17	31336636	31336914	279	306.618	287.199	312.902
chr17	31337369	31337582	214	345.407	325.899	356.34
chr17	31337820	31337880	61	243.195	229.365	253.782
chr17	31338026	31338139	114	343.681	322.148	351.697
chr17	31338705	31338805	101	170.16	160.734	179.127
chr17	31340506	31340645	140	336.04	312.285	341.063
chr17	31343010	31343135	126	262.295	246.482	269.952
chr17	31349121	31349251	131	165.169	153.355	170.306
chr17	31350184	31350318	135	264.033	251.842	275.783
chr17	31352258	31352414	157	360.255	342.817	374.832
chr17	31356461	31356582	122	165.006	153.61	168.381
chr17	31356961	31357090	130	391.764	369.838	403.845
chr17	31357270	31357369	100	387.948	354.581	386.895
chr17	31358481	31358622	142	244.996	233.21	255.599
chr17	31358970	31359015	46	200.715	191.468	210.303
chr17	31360488	31360703	216	314.35	295.424	322.054
chr17	31374014	31377677	3664	405.308	369.917	401.247
chr17	40331397	40348316	16920	534.129	497.025	543.042
chr17	40348465	40349784	1320	515.898	486.883	534.014
chr17	76736800	76737374	575	515.282	476.392	528.59
chr18	44949882	44953340	3459	522.218	485.042	528.002
chr19	11377206	11378595	1390	525.45	491.783	535.061
chr19	11378692	11378778	87	462.285	444.865	485.572
chr19	11380885	11380971	87	444.365	410.902	455.769
chr19	11381057	11381209	153	526.707	488.745	544.163
chr19	11381693	11381849	157	505.994	475.187	526.387
chr19	11381931	11382105	175	536.128	495.473	546.619
chr19	11383098	11383232	135	563.303	519.858	575.684
chr19	11384094	11384312	219	351.195	328.147	368.251
chr19	12943714	12944489	776	358.538	329.786	363.15
chr19	33299935	33302564	2630	503.861	461.622	509.334
chr20	32433285	32433917	633	492.359	452.664	492.285
chr20	32434433	32439319	4887	571.861	531.857	579.268
chr20	37346155	37346255	101	48.3378	46.1151	54.8418
chr20	37365205	37365277	73	160.398	149.426	163.961
chr20	37382620	37382786	167	347.364	332.161	365.794
chr20	37384151	37384403	253	379.671	354.216	397.638
chr20	37386076	37386174	99	440.002	420.733	460.7
chr20	44355701	44355853	153	461.48	431.92	478.571
chr20	44390459	44390679	221	482.267	456.486	500.929
chr20	44401271	44401487	217	377.453	353.686	391.852
chr20	44402555	44402644	90	311.716	295.041	326.305
chr20	44406059	44406232	174	513.78	482.541	531.599
chr20	44407382	44407475	94	430.796	401.97	441.385
chr20	44413695	44413800	106	421.652	403.258	445.635
chr20	44414508	44414662	155	435.916	413.874	454.362
chr20	44418426	44418512	87	375.907	358.838	396.792
chr20	44419722	44419876	155	352.755	343.616	377.827
chr20	44424019	44424639	621	384.46	370.338	404.896
chr20	44428336	44428487	152	556.981	529.31	583.145
chr20	44429524	44434596	5073	500.414	470.615	512.885
chr21	34787802	34792610	4809	352.152	328.17	356.444
chr21	34799302	34799462	161	440.164	405.684	442.813
chr21	34834411	34859578	25168	475.449	439.585	478.046
chr21	34880558	34880713	156	454.486	419.827	458.478
chr21	34886844	34887096	253	412.93	381.945	427.244
chr21	34892926	34892963	38	89.6929	85.3069	97.2529
chr22	23182240	23253799	71560	469.72	443.24	480.967
chr22	23289622	23290339	718	569.082	531.513	578.797
chr22	23290414	23292541	2128	520.67	483.393	526.048
chrX	15790473	15790536	64	303.523	306.281	356.16
chrX	15790935	15791013	79	170.922	175.092	204.047
chrX	15799873	15799953	81	88.5923	92.9061	108.486
chrX	15803689	15803796	108	86.8525	91.5851	107.078
chrX	15804112	15804197	86	1	1.14076	1.58356
chrX	15808234	15808271	38	116.567	120.269	138.619
chrX	15809201	15809318	118	147.546	154.309	178.554
chrX	15815678	15815890	213	179.741	190.222	218.459
chrX	15818588	15818642	55	158.466	162.806	186.819
chrX	15820208	15820316	109	271.922	284.334	326.888
chrX	15822732	15823260	529	264.16	271.268	310.154
