# Supplementary material for: Next Generation Cytogenetics in Myeloid Hematological Neoplasms: Detection of CNVs and Translocations
Source: Cancers (Basel). 2021 Jun 15;13(12):3001. doi: 10.3390/cancers13123001 (PMC8232573; doi:10.3390/cancers13123001)
Supplement: Supplementary file 1 [file cancers-13-03001-s001.zip › Supplementary table 4.xlsx]

## Sheet: Hoja1
PN	Disease	Karyotype	FISH alteration	CNV gene or region / rearrangement	Type of CNV	CNV Validation method	% blasts (BMrphology)	Sample (BM/PB)
1	MDS	47,XY,del(1)(q25q41),+mar,dmin[11]/47,XY,del(1)(q25q41),+r, dmin[2]/46,XY[7]		ND			0	BM
2	MDS	46,XX[20]		ND			1	BM
3	MDS	NM	-7*	ND			8	BM
4	MPD	46,XY[15]		ND			0	BM
5	MDS	46,XY[17]		ND			5	BM
6	MDS/MPD	46,XY[20]		ND			17	BM
7	AML	46,XY[20]		ND			95	BM
8	AML	NM		ND			76	BM
9	AML	NM		ND			21	PB
10	AML	46,XX[20]		ND			35	BM
11	MDS	NP		ND			0	BM
12	MDS/MPD	47,XY,+8[13]/47,XY,+8,del(12)(p12p13)[2]/ 46,XY[5]		chr8: All regions covered	Gain	Karyotype	5	BM
13	AML	46,XX,del(5)(q13q33)[11]		chr5: 5q22.2-5q33.1	Loss	Karyotype	20	BM
14	MDS	47,XY,+8[7]/46,XY,der(22)t(1;22)(q11;p11)[5]/ 46,X,der(Y)t(Y;1)(q12;q11)[3]/ 46,XY,der(13)t(1;13)(q11;p11)[1]/46,XY,der(15)t(1;15)(q11;p11)[1]/46,XY[3]		ND			5	BM
15	AML	46,XX [20]		ND			15	BM
16	AML	47,XY,+11[2]/46,XY[4]		ND			27	BM
17	AML	46,XY,inv(16)(p13q22)[2]/46,XY[4]		ND			10	BM
18	MDS	46,XY[4]		ND			12	BM
19	MPD	NM		ND			0	BM
20	MDS	46,XX[20]		ND			1	BM
21	MDS/MPD	46,XX[9]		GATA2 Exons 5-7	Loss	MLPA	18	BM
22	MPD	46,XX,del(20)(q12)[3]/46,XX[6]		chr20: 20q11.23-20q13.12	Loss	Karyotype	2	BM
23	AML	46,XY,t(1;10)(p36;q11),inv(2)(q31q37)[14]/46,XY[6]		DNMT3A Exons 7-23 chr12: 12p13.1-12p13.2	Loss Loss	NP MLPA	72	BM
24	MPD	46, XY [20]		ND			2	BM
25	MPD	NP		ND			na	PB
26	AML	46,XX[20]		ND			40	BM
27	AML	47,XX,+21[18]/46,XX[2]		RUNX1 Exons 3-8	Gain	Karyotype	53	BM
28	MPD	46,XX[20]		ND			na	PB
29	AML	46,XX[20]		ND			11	BM
30	MPD	46,XY[20]		ND			1	BM
31	MPD	47,XY,+8[20]		chr8: All regions covered	Gain	Karyotype	9	BM
32	MDS/MPD	NP		ND			1	BM
33	AML	46,XY[20]		ND			na	BM
34	MDS/MPD	46,XY,t(14;21)(q24;q22)[12]/46,XY[8]	RUNX1 loss	RUNX1 Exons 3-8	Loss	FISH	17	BM
35	MPD	NP		ND			0	PB
36	MPD	NP	20q-	chr19: All regions covered chr20: 20q11.23-20q13.12	Gain Loss	MLPA FISH/MLPA	na	PB
37	AML	46,XY[15]		ND			4	BM
38	AML	45,XY,inv(3)(q21;q26),-7[15]/ 45,XY,inv(3)(q21;q26),-7, del(16)(q13)[3]/46,XY[2]	MECOM/RPN1 rearrangement	chr7: All regions covered RUNX1 Exon 8	Loss Loss	Karyotype MLPA	70	BM
39	MPD	46,XY[18]		ND			3	BM
40	AML	49,XX,del(3)(p23),+11,+11,add(12)(p13),+22[2]//46,XY[4]		chr11: All regions covered	Gain	Karyotype	28	BM
41	MDS	47~48,XY,del(5)(q13q33),-7, del(20)(q12),+mar,dmin[cp10]/46,XY[4]		chr5: 5q22.2-5q35.3 chr7: All regions covered except CDK6 CDK6 Exons 1-5 CEBPA Exon 1 chr20: All regions covered	Loss Loss Gain Gain Loss	Karyotype Karyotype MLPA MLPA Karyotype	8	BM
42	MPAL	46,XY[20]		RUNX1 Exons 3-5	Loss	MLPA	85	BM
43	MPD	NP		ND			na	PB
44	MDS/MPD	46,XY[20]		ND			7	BM
45	MPD	46,XY[20]		ND			1	BM
46	AML	47,XX,+8[4]/46,XX[6]		ND			27	BM
47	MPAL	46,XY[20]		chr5: 5q22.2-5q35.3 EZH2 Exons 2-19	Loss Loss	MLPA MLPA	na	BM
48	MDS	46,XY,del(9)(q22q32)[13]/46,XY[1]		ND			10	BM
49	MDS	46,XY,add(7)(q22)[3]/46,XY[9]	7q-	chr7: 7q21.2-7q36.1 IKZF1 Exons 2-3 chr12: 12p13.1-12p13.2	Loss Loss Loss	FISH MLPA MLPA	8	BM
50	MPD	47,XY,+X,-7,der(9)i(9)(q10),t(9;22)(q34;q11.2),+mar [18]	BCR/ABL with loss in 9q34	chr7: All regions covered t(9;22) ABL1 Int 1	Loss Translocation Loss	Karyotype Karyotype/FISH FISH	60	PB
51	AML	45,XY,del(2)(p14),del(5)(q11),del(7)(q22),-12, der(17)t(5;17)(q22;p13)[10]/ 46,idem,+r[cp2]/46,XY[8]	5q- 7q- TP53-	chr5: 5q22.2-5q35.3 chr7: 7q22.1-7q36.1 chr12: 12p13.1-12p13.2 chr17: 17p13.1-17q11.2	Loss Loss Loss Loss	Karyotype/FISH Karyotype/FISH MLPA FISH	40	BM
52	AML	46,XY,inv(16)(p13q22)[18]/46,XY[2]		inv(16)	Translocation	Karyotype	68	BM
53	MDS	47,XY,+8[20]		chr8: All regions covered	Gain	Karyotype	2	BM
54	AML	46,XY,del(7)(q21q32),t(15;17)(q24;q21)[13]/48,idem,+mar1,+mar2[7]	7q- MLL amplification	chr7: 7q31.2 t(15;17) chr11: All regions covered	Loss Translocation Gain	Karyotype Karyotype FISH	36	PB
55	AML	47,X,t(Y;15)(q11;p11),+8,inv(12)(q13q15)[19]/46,XY[1] PCR: t(10;11)	MLL+	chr8: All regions covered t(10;11)	Gain Translocation	Karyotype RT-PCR	85	BM
56	MDS	46,XY,del(20)(q12)[17]/47,XY,+8,del(20)(q12)[3]		chr20: 20q11.23-20q13.12	Loss	Karyotype	24	BM
57	AML	NM	AML1/ETO+	t(8;21)	Translocation	FISH	23	BM
58	MPD	NP		ND			na	PB
59	MDS	46,XY[20]		ND			4	BM
60	AML	NM	MECOM/RPN1 loss 5q- 7q- TP53-	chr3: All regions covered chr5: 5q22.2-5q33.1 chr7: All regions covered chr12: 12p12.1-12p13.2 chr17: 17p13.1-17q11.2	Loss Loss Loss Loss Loss	FISH FISH FISH MLPA FISH	51	BM
61	AML	46,XX,t(15;17)(q24;q21)[20]		t(15;17)	Translocation	Karyotype	59	BM
62	MPD	NP		ND			0	PB
63	MDS/MPD	46,XX[20]		ND			0	BM
64	AML	50,XY,+8,del(9)(q13),+15,+20,+mar[cp10]/46,XY[1]		ND			4	PB
65	MPD	46,XY[20]		ND			1	BM
66	MDS	46,XY,del(9)(q22q32)[6]/46,XY[7]		ND			na	BM
67	MDS/MPD	46,XY[20]		ND			11	BM
68	ALL	NM		IKZF1 Exons 4-7 ETV6 Exons 2-3	Loss Loss	MLPA MLPA	99	BM
69	MDS	46,XY,del(4)(p15)[2]/46,XY,del(4)(p15),del(7)(p15)[18]		IKZF1 Exons 2-8 RUNX1 Exons 7-8	Loss Loss	Karyotype/MLPA MLPA	11	BM
70	MPD	NP		ND			na	PB
71	AML	46,XY,t(6;17)(p21;q21)[15]/46,XY[5]		ND			5	BM
72	MDS	47, XY,+8 [3]/46,XY[10]		ND			19	BM
73	AML	NM		ND			32	BM
74	AML	46,XX[20]		ND			58	BM
75	AML	47,XY,+8[7]		chr8: All regions covered	Gain	Karyotype	na	BM
76	AML	47,XY,+11[2]/46,XY[9]		chr11: All regions covered	Gain	Karyotype	52	BM
77	AML	46,XX,del(7)(q22q32)[4]/46,XX[16]		chr7: 7q21.2-7q36.1 IKZF1 Ex 2-8	Loss Gain	Karyotype MLPA	32	BM
78	MPD	NM	Cep9	chr9: All regions covered	Gain	FISH	5	BM
79	MDS	46,XY,der(15)t(1;15)(q11;p13)[2]/46,XY[18]		ND			11	BM
80	MDS	46,XX[20]		ND			6	BM
81	MPD	NP		ND			1	BM
82	MDS	45,XX,-7[1]/46,XX,-7,dmin[2]	7q-	chr7: All regions covered	Loss	Karyotype/FISH	6	BM
83	MPD	46,XY[20]		ND			6	BM
84	AML	46,XY,t(7;14)(q36;q24)[20]		ND			90	BM
85	MDS	47,XY,+21[6]/48,XY,+21,+21[7]/46,XY[7]		RUNX1 Exons 3-8	Gain	Karyotype	15	BM
86	AML	45,XY,t(3;21)(q26;q22),-7[18]/46,XY[2]	MECOM rearrangement	chr7: All regions covered	Loss	Karyotype	37	BM
87	MDS	46,XY,del(7)(q31)[16]/46,XY[4]		chr7: 7q31.2	Loss	Karyotype	3	BM
88	AML	46,XX[20]		ND			62	BM
89	AML	46,XY[20]		NF1Exon 58	Gain	NP	50	BM
90	MDS	46,XX[15]		ND			15	BM
91	AML	46,XY[20]		ND			94	BM
92	MPD	NM		ND			2	BM
93	MDS	43,XX,add(1)(q32),add(5)(p13),del(5)(q15q33),-7,del(9)(q22),-13,add(14)(p11),-20[17]/ 46,XX[3]	5q-	chr5: 5q22.2-5q35.3 chr7: All regions covered chr20: 20q11.23-20q13.12	Loss Loss Loss	Karyotype/FISH Karyotype Karyotype	na	PB
94	MPD	NP		ND			1	BM
95	AML	46,XY,t(10;11)(p12;q21)[17]//46,XX[3]		chr17: 17q11.2	Loss	MLPA	89	BM
96	AML	47,XY,+8[20]		chr8: All regions covered	Gain	Karyotype	25	BM
97	MPAL	46,XX[11]	7q- 5q- MLL amplification Cep16 TP53- 20q-	chr7: 7q21.2-7q36.1 WT1 Exons 7-9 chr11: 11q23.3-11q24.3 chr16: All regions covered TP53 Exons 4-11 chr20: All regions covered ZRSR2 Exons 1-11	Loss Loss Gain Loss Loss Loss Gain	FISH NP FISH FISH FISH FISH NP	62	BM
98	MPD	NP		ND			na	PB
99	MPD	46,XY[8]		ND			na	PB
100	AML	47,XY,+11[7]/46,XY,t(5;12)(p13;p13)[6]/46,XY[7]	MLL amplification	ND			23	BM
101	MDS	47,XX,+8[2]/46,XX[18]		ND			10	BM
102	MDS	46,XY[14]		ND			2	BM
103	MDS	46,XX[20]		ND			2	BM
104	AML	45,X,-Y,t(8;21)(q22;q22)[8]/46,XY[12]		t(8;21)	Translocation	Karyotype	48	BM
105	MDS	46,XY[20]		ND			2	BM
106	MDS	46,XX[20]		ND			3	BM
107	MPD	NP		ND			na	PB
108	MPAL	47,XY,+4[15],46,XY[5]		chr4: All regions covered	Gain	Karyotype	91	BM
109	AML	43,XX,-1,del(2)(p11),-3,der(3)t(1;3)(p11;p23),-5,-7, add(11)(p14),add(19)(q13),+mar[cp15]/ 46,XX[5]	-7 5q-	GATA2 Exons 3-7 chr5: All regions covered chr7: All regions covered chr12: 12p13.1-12p13.2 chr17: 17q11.2	Loss Loss Loss Loss Loss	MLPA Karyotype/FISH Karyotype/FISH MLPA MLPA	22	BM
110	MDS	46,XX[15]		chr12: 12p13.2	Loss	MLPA	12	BM
111	MDS	46,XY,del(5)(q13q33)[3]/47,XY,del(5)(q13q33),+21[5]/46,XY[12]		chr5: 5q22.2-5q33.1 RUNX1 Exons 3-8	Loss Gain	Karyotype Karyotype	8	BM
112	MDS	46,XX,t(3;12)(q26;p13)[14]/46,XX[6]		ND			16	BM
113	AML	NM		ND			44	BM
114	ALL-T	46,XY[20]		ND			46	BM
115	MPD	46,XX[20]		ND			1	BM
116	AML	46,XY[20]		ND			70	BM
117	MDS	46,XX[20]		ND			12	BM
118	MPD	46,XX[20]		ND			7	BM
119	AML	46,XX,t(5;6)(q33;p22)[17]//46,XY[3]		ND			91	BM
120	AML	46,XY [20]		ND			12	BM
121	MDS	46,XY[20]		ND			30	BM
122	ALL-T	46,XY[20]		WT1 Exons 7-9	Loss	NP	86	BM
123	MDS	43,XY,del(3)(p13),-5,-7,add(12)(p13),-20,dmin[7]/46,XY[13]		VHL Exons 2-3 chr5: 5q22.2-5q35.3 chr7: All regions covered chr12: 12p13.1-12p13.2 chr20: 20q11.23-20q13.12 ASXL1Exons 11-12	Loss Loss Loss Loss Loss Gain	Karyotype Karyotype/MLPA Karyotype/MLPA Karyotype/MLPA Karyotype/MLPA NP	15	BM
124	MDS	46,XY[20]		ND			7	BM
125	AML	46,XX[20]		TET2 Exons 1-11	Loss	NP	84	BM
126	MDS	46,XX,del(13)(q14q22)[18]		ND			2	BM
127	MPD	NP		ND			na	PB
128	MPD	NP		ND			na	PB
129	MDS	46,XY[20]		ND			6	BM
130	AML	NM		ND			na	PB
131	MDS/MPD	46,XY[20]		ND			11	BM
132	MPD	46,XX[20]		ND			4	BM
133	MPD	NP		ND			na	PB
134	MPAL	46,XY,add(1)(p36),-4,add(7)(q36),dup(12)(q21),+mar[cp11]/46,XY[9]	MLL amplification	EZH2 Exons 1-20 chr11: All regions covered	Loss Gain	MLPA MLPA/FISH	96	BM
135	AML	46,XY [14]		ND			21	BM
136	MPD	46,XX [20]		ND			1	BM
137	AML	46,XX,t(2;11)(p21;q23),del(5)(q13q33)[15]/46,idem,i(X)(p11),del(7)(p21)[4]/46,XX[1]		chr5: 5q22.2-5q33.1	Loss	Karyotype	21	BM
138	MDS	NM		ND			na	BM
